# Supplementary material for: Effects of Barefoot and Minimalist Footwear Strength-Oriented Training on Foot Structure and Function in Athletic Populations: A Systematic Review
Source: J Clin Med. 2025 Oct 28;14(21):7629. doi: 10.3390/jcm14217629 (PMC12609320; doi:10.3390/jcm14217629)
Supplement: Supplementary file 1 [file jcm-14-07629-s001.zip]

Archive with 1 entries (1 files):
- jcm-3921637-supplementary.pdf
